# Supplementary material for: Early decompression promotes motor recovery after cervical spinal cord injury in rats with chronic cervical spinal cord compression
Source: Sci Rep. 2022 Aug 24;12:14400. doi: 10.1038/s41598-022-14723-8 (PMC9402533; doi:10.1038/s41598-022-14723-8)
Supplement: Supplementary file 2 — Supplementary Table S1. [file 41598_2022_14723_MOESM2_ESM.xlsx]

## Sheet: Sheet2
	timing	Force
1	acute	79
2	acute	83
3	acute	78
4	acute	77
5	acute	81
6	acute	82
7	acute	77
8	acute	81
average	acute	79.75
SD	acute	2.16506
1	subacute	79
2	subacute	79
3	subacute	82
4	subacute	81
5	subacute	76
6	subacute	76
7	subacute	81
8	subacute	75
average	subacute	78.625
SD	subacute	2.49687
1	non	80
2	non	79
3	non	76
4	non	89
5	non	78
6	non	78
7	non	76
8	non	76
average	non	79
SD	non	4.30946
