# Supplementary material for: Early decompression promotes motor recovery after cervical spinal cord injury in rats with chronic cervical spinal cord compression
Source: Sci Rep. 2022 Aug 24;12:14400. doi: 10.1038/s41598-022-14723-8 (PMC9402533; doi:10.1038/s41598-022-14723-8)
Supplement: Supplementary file 3 — Supplementary Table S2. [file 41598_2022_14723_MOESM3_ESM.xlsx]

## Sheet: Sheet2
	timing	FLS-pod0	FLS-pod1	FLS-pod3	FLS-pow1	FLS-pow2	FLS-pow3	FLS-pow4	FLS-pow5	FLS-pow6	FLS-pow7	FLS-pow8	S P I N A L C O R D I N J U R Y	FLS-pod001	FLS-pod003	FLS-pod007	FLS-pod014	FLS-pod-021	FLS-pod028
1	acute	17	15	17	17	17	17	17	17	17	17	17		11	13	14	15	15	16
2	acute	17	14	15	16	15	16	16	16	16	16	16		11	11	14	14	15	15
3	acute	17	15	15	16	16	16	16	15	16	16	16		10	11	12	15	15	15
4	acute	17	16	17	16	16	16	17	17	17	16	17		11	14	15	14	14	14
5	acute	17	15	15	16	16	17	17	16	16	16	16		12	14	15	14	15	15
6	acute	17	15	15	16	16	16	17	17	17	16	17		11	13	13	13	15	14
7	acute	17	14	16	15	15	15	16	16	16	16	16		10	12	14	15	15	15
8	acute	17	15	15	16	16	16	16	16	16	16	16		9	11	12	13	14	15
average	acute	17	14.875	15.625	16	15.875	16.125	16.5	16.25	16.375	16.125	16.375		10.625	12.375	13.625	14.125	14.75	14.875
SD	acute	0	0.599479	0.856957	0.5	0.599479	0.599479	0.5	0.661438	0.484123	0.330719	0.484123		0.856957	1.21835	1.11102	0.780625	0.433013	0.599479
1	subacute	17	15	16	16	16	16	16	16	16	16	16		12	12	13	14	14	15
2	subacute	17	15	16	16	16	15	16	16	15	16	16		10	11	12	13	14	15
3	subacute	17	16	15	16	15	16	16	16	16	16	16		11	11	12	14	15	15
4	subacute	17	16	16	16	17	16	17	17	17	17	17		11	11	10	14	14	16
5	subacute	17	16	16	16	17	16	16	16	16	16	16		10	11	12	13	13	13
6	subacute	17	15	16	16	16	16	16	15	16	16	16		10	12	12	13	14	14
7	subacute	17	16	16	15	16	16	16	16	16	16	16		8	8	9	10	11	11
8	subacute	17	16	16	16	16	16	16	16	16	16	16		11	11	12	12	14	15
average	subacute	17	15.625	15.875	15.875	16.125	15.875	16.125	16	16	16.125	16.125		10.375	10.875	11.5	12.875	13.625	14.25
SD	subacute	0	0.484123	0.330719	0.330719	0.599479	0.330719	0.330719	0.5	0.5	0.330719	0.330719		1.11102	1.16592	1.22474	1.26861	1.11102	1.47902
1	non	17	16	16	16	16	17	17	17	17	16	17		9	9	10	12	13	12
2	non	17	16	16	16	17	17	17	17	17	17	17		10	10	11	11	11	12
3	non	17	15	15	16	17	17	17	17	17	17	17		10	10	12	13	13	13
4	non	17	15	15	16	16	16	15	16	15	16	16		12	12	13	12	12	12
5	non	17	14	16	15	16	16	16	16	16	16	16		11	11	12	12	13	12
6	non	17	15	16	16	16	16	16	16	16	16	16		11	11	11	12	13	13
7	non	17	15	16	15	16	16	17	17	17	17	17		10	11	12	12	13	13
8	non	17	16	17	17	16	16	16	16	16	16	16		10	11	11	13	11	12
average	non	17	15.25	15.875	15.875	16.25	16.375	16.375	16.5	16.375	16.375	16.5		10.375	10.625	11.5	12.125	12.375	12.375
SD	non	0	0.707107	0.64087	0.64087	0.46291	0.517549	0.744024	0.534522	0.744024	0.517549	0.534522		0.916125	0.916125	0.92582	0.64087	0.916125	0.517549
