# Supplementary material for: Early decompression promotes motor recovery after cervical spinal cord injury in rats with chronic cervical spinal cord compression
Source: Sci Rep. 2022 Aug 24;12:14400. doi: 10.1038/s41598-022-14723-8 (PMC9402533; doi:10.1038/s41598-022-14723-8)
Supplement: Supplementary file 4 — Supplementary Table S3. [file 41598_2022_14723_MOESM4_ESM.xlsx]

## Sheet: Sheet2
		sheet incertion
	timing	BBB-POD0	BBB-POD1	BBB-POD3	BBB-POW1	BBB-POW2	BBB-POW3	BBB-POW4	BBB-POW5	BBB-POW6	BBB-POW7	BBB-POD00	S P I N A L C O R D I N J U R Y	BBB-POD01	BBB-POD03	BBB-POD07	BBB-POD14	BBB-POD21	BBB-POD28
1	acute	21	19	20	21	17	19	21	20	19	19	19		14	14	15	19	19	19
2	acute	21	15	15	18	18	19	19	19	19	19	19		13	15	15	19	19	19
3	acute	21	16	16	16	19	20	19	20	20	20	20		14	16	16	18	17	17
4	acute	21	20	20	20	19	19	19	20	19	19	19		15	15	16	16	16	16
5	acute	21	19	19	20	19	19	19	19	20	18	19		15	15	16	16	17	19
6	acute	21	17	18	20	19	19	19	19	17	18	19		14	15	15	16	16	17
7	acute	21	16	20	18	18	17	19	19	19	19	19		12	14	16	18	17	17
8	acute	21	17	17	19	19	19	18	19	19	19	18		10	13	15	16	16	16
average	acute	21	17.375	18.125	19	18.5	18.875	19.125	19.375	19	18.875	19		13.375	14.625	15.5	17.25	17.125	17.5
SD	acute	0	1.65359	1.83286	1.5	0.707107	0.780625	0.780625	0.484123	0.866025	0.599479	0.5		1.57619	0.856957	0.5	1.29904	1.16592	1.22474
1	subacute	21	17	17	19	19	20	19	20	20	20	19		14	14	16	16	18	18
2	subacute	21	16	18	19	20	19	19	18	19	18	19		14	15	16	16	16	18
3	subacute	21	19	20	20	20	19	20	20	20	20	20		14	15	16	18	18	18
4	subacute	21	18	20	19	19	17	20	19	19	19	19		14	15	16	16	16	16
5	subacute	21	17	18	20	20	19	18	19	19	18	19		10	12	14	13	14	16
6	subacute	21	17	18	19	20	18	19	18	20	19	19		12	14	14	14	16	18
7	subacute	21	17	16	20	19	19	19	18	19	18	19		12	12	12	14	14	15
8	subacute	21	16	18	19	20	20	19	18	19	18	18		13	15	15	17	19	18
average	subacute	21	17.125	18.125	19.375	19.625	18.875	19.125	18.75	19.375	18.75	19		12.875	14	14.875	15.5	16.375	17.125
SD	subacute	0	0.927025	1.26861	0.484123	0.484123	0.927025	0.599479	0.829156	0.484123	0.829156	0.5		1.36359	1.22474	1.36359	1.58114	1.72753	1.16592
1	non	21	17	17	16	19	21	20	20	20	21	20		10	11	10	13	15	14
2	non	21	20	20	20	19	19	19	20	20	19	19		13	14	14	16	16	16
3	non	21	19	19	20	18	19	19	20	19	19	19		14	15	15	15	16	16
4	non	21	15	18	20	21	20	19	19	19	19	19		14	15	15	15	16	16
5	non	21	16	19	19	19	19	17	19	19	19	19		14	15	15	15	15	14
6	non	21	19	19	19	19	19	19	19	19	19	19		13	14	14	15	15	14
7	non	21	18	20	19	21	21	20	19	19	19	19		14	14	14	16	16	16
8	non	21	16	16	18	19	19	18	18	19	19	19		14	14	13	14	15	16
average	non	21	17.5	18.5	18.875	19.375	19.625	18.875	19.25	19.25	19.25	19.125		13.25	14	13.75	14.875	15.5	15.25
SD	non	0	1.77281	1.41421	1.3562	1.06066	0.916125	0.991031	0.707107	0.46291	0.707107	0.353553		1.38873	1.30931	1.66905	0.991031	0.534522	1.0351
