# Supplementary material for: Early decompression promotes motor recovery after cervical spinal cord injury in rats with chronic cervical spinal cord compression
Source: Sci Rep. 2022 Aug 24;12:14400. doi: 10.1038/s41598-022-14723-8 (PMC9402533; doi:10.1038/s41598-022-14723-8)
Supplement: Supplementary file 6 — Supplementary Table S5. [file 41598_2022_14723_MOESM6_ESM.xlsx]

## Sheet: Sheet2
	timing	demyelination(%)
1	acute
2	acute
3	acute
4	acute	2.45
5	acute
6	acute	6.34
7	acute
8	acute	2.49
average	acute
SD	acute
1	subacute	4.52
2	subacute	4.95
3	subacute
4	subacute	5.51
5	subacute
6	subacute	3.49
7	subacute
8	subacute
average	subacute
SD	subacute
1	non	9.28
2	non
3	non
4	non
5	non	9.58
6	non	11.6
7	non
8	non	11.2
average	non
SD	non
