# Supplementary material for: Early decompression promotes motor recovery after cervical spinal cord injury in rats with chronic cervical spinal cord compression
Source: Sci Rep. 2022 Aug 24;12:14400. doi: 10.1038/s41598-022-14723-8 (PMC9402533; doi:10.1038/s41598-022-14723-8)
Supplement: Supplementary file 7 — Supplementary Table S6. [file 41598_2022_14723_MOESM7_ESM.xlsx]

## Sheet: Sheet2
	timing	VF-R-POD00	VF-R-POD14	VF-R-POD28	VF-L-POD00	VF-L-POD14	VF-L-POD28
1	acute	26	60	60	26	60	60
2	acute	60	60	60	60	60	60
3	acute	60	60	60	60	60	60
4	acute	60	60	60	60	60	60
5	acute	60	26	60	60	60	60
6	acute	60	60	60	60	60	60
7	acute	60	60	60	60	60	60
8	acute	60	15	15	60	60	60
average	acute	55.75	50.125	54.375	55.75	60	60
SD	acute	11.2444	17.3237	14.8824	11.2444	0	0
1	subacute	60	60	60	60	60	60
2	subacute	60	60	60	60	60	60
3	subacute	26	26	60	60	60	60
4	subacute	60	60	60	60	60	60
5	subacute	60	60	60	60	60	60
6	subacute	60	60	60	60	60	60
7	subacute	60	60	60	60	60	60
8	subacute	26	60	60	60	60	60
average	subacute	51.5	55.75	60	60	60	60
SD	subacute	14.7224	11.2444	0	0	0	0
1	non	60	60	60	60	60	60
2	non	60	60	60	60	60	60
3	non	60	60	60	60	60	60
4	non	60	60	60	60	60	60
5	non	60	60	60	60	60	60
6	non	60	60	60	60	60	60
7	non	60	60	60	26	60	60
8	non	60	60	60	60	60	26
average	non	60	60	60	55.75	60	55.75
SD	non	0	0	0	12.0208	0	12.0208
