# Supplementary material for: Early decompression promotes motor recovery after cervical spinal cord injury in rats with chronic cervical spinal cord compression
Source: Sci Rep. 2022 Aug 24;12:14400. doi: 10.1038/s41598-022-14723-8 (PMC9402533; doi:10.1038/s41598-022-14723-8)
Supplement: Supplementary file 8 — Supplementary Table S7. [file 41598_2022_14723_MOESM8_ESM.xlsx]

## Sheet: Sheet2
		Cavity volume（%）
	timing	+1.0mm	+0.5mm	SCI	-0.5mm	-1.0mm
1	acute	1.01493	1.8089	5.33104	1.67874	0.922862
2	acute
3	acute
4	acute	1.00223	2.88587	4.56799	2.31038	0.876972
5	acute
6	acute	0.881266	2.11765	3.34871	1.28064	0.871743
7	acute
8	acute	0.723454	1.14337	1.64092	1.14749	0.516721
average	acute
SD	acute
1	subacute	1.1291	4.21988	6.02377	1.49919	1.24812
2	subacute	0.594484	1.45052	5.5572	1.34597	0.506029
3	subacute
4	subacute	0.570518	1.5139	3.42837	1.41771	0.954716
5	subacute
6	subacute	0.171175	1.63739	7.12327	1.59603	1.16788
7	subacute
8	subacute
average	subacute
SD	subacute
1	non	1.49024	1.78962	3.68673	2.8477	1.9434
2	non
3	non
4	non
5	non	1.05055	1.94583	2.79941	1.2587	0.698687
6	non	1.38328	2.35232	4.41883	1.66939	1.16555
7	non
8	non	0.363602	2.467	11.0683	1.68728	1.86933
average	non
SD	non
