# Supplementary material for: Early decompression promotes motor recovery after cervical spinal cord injury in rats with chronic cervical spinal cord compression
Source: Sci Rep. 2022 Aug 24;12:14400. doi: 10.1038/s41598-022-14723-8 (PMC9402533; doi:10.1038/s41598-022-14723-8)
Supplement: Supplementary file 9 — Supplementary Table S8. [file 41598_2022_14723_MOESM9_ESM.xlsx]

## Sheet: Sheet2
	timing	GAP-43(%)
1	acute
2	acute
3	acute
4	acute
5	acute	0.105921
6	acute
7	acute	0.452201
8	acute
average	acute
SD	acute
1	subacute
2	subacute
3	subacute	0.236598
4	subacute
5	subacute	0.243806
6	subacute
7	subacute	0.241613
8	subacute	0.387019
average	subacute
SD	subacute
1	non
2	non	0.0357248
3	non	0.0357248
4	non	0.105921
5	non
6	non
7	non	0.136005
8	non
average	non
SD	non
